# Supplementary material for: Heritable Multiplex Genetic Engineering in Rats Using CRISPR/Cas9
Source: PLoS One. 2014 Mar 5;9(3):e89413. doi: 10.1371/journal.pone.0089413 (PMC3943732; doi:10.1371/journal.pone.0089413)
Supplement: File S1 — Figure S1. The pUC57-sgRNA expression vector. The sgRNA expression vector was constructed using the backbone of the pUC57 vector with a Kanamycin resistance gene. The annealed oligos were inserted between the two Bsa I restriction sites (blue) downstream of the T7 promoter (red). The construct was linearized by Dra I (green) for in vitro transcription. Figure S2. Cas9:sgRNA-mediated 4 gene modifications by a mixture of 4 single sgRNAs. (a) PCR identification of sgRNA:Cas9-mediated site-specific cleavage of the endogenous ApoE, B2m, Prf1, and Prkdc loci. The genetic modification analysis was performed by PCR amplification of the targeted fragment in the ApoE, B2m, Prf1, and Prkdc in 15 potential founder rats (#1∼15) derived from co-microinjection of a mixture of 4 single sgRNAs as described in Table S2 in File S1. Primers used for PCR amplication were described in Table S3 in File S1. Figure S3. Phenotypes of the mutant potential founder rats. (a) Hematobiochemical assay of wild-type control and potential founder #38 harboring bi-allelic ApoE mutation. The levels of CHO, TG, HDL, and LDL in serum of founder #38 were quantified. The LDL increased up to 275.5% compared with wild-type control rats. CHO, total cholesterol; TG, triglycerides; HDL, high density lipoprotein; LDL, low density lipoprotein. (b) Western blot analysis of B2M expression in potential founder #36 harboring bi-allelic B2m mutations. The expression of B2M in lung of potential founder #36 was not detected by Western blot. (c) Flowcytometry analysis of peripheral blood nucleated cells from wild-type control and founder #31 harboring bi-allelic Prkdc mutation. Dot plots represent CD3, CD45RA positive cells for mature T and B cell subpopulations, respectively. Figure S4. Analysis of the off-target effect. Detection of Cas9:sgRNA-mediated off-target mutation in potential founders #25, #7, #8, #30, #39, and #40 by T7EN1 cleavage assay. Marker and wild-type control were located at the left two lanes of the [file pone.0089413.s001.zip › File S1/Table S6.xls]

## Sheet: Sheet2
	Table S6. Primers for amplifying off-target sites.
	ApoE (13)
	Primer pair	Primer sequence (5'-3')	Amplicon
	PP1	AGGGTGGAGATAGAACCTCTTTACAATG	689 bp
		GGAGCAAAATGACAGAGTTCTAGCAC
	PP2	ATCTGCTGTTTGGCTGTGAGTGTAT	544 bp
		CACACTGGTATTAGAAACAAGCTAGGTG
	PP3	GAACCACTTCCATGAGCACGCCTGT	532 bp
		CCCAGAATTCAATGCCTTATGCGCTAC
	PP4	TGTCCATCCATCTTTCTTCCTCTG	542 bp
		AAGGCTTTCCCACCACATACCTC
	PP5	CCTGAGTGTGACTACACGGTCGTCCG	538 bp
		TCAAGCATTAACCCTGACCGTCCTG
	PP6	GAGGAGGCAAAGTTTTAGCGTGAAG	638 bp
		ATTCAATGCCTTATGCGCTACACAG
	PP7	TGGGAGACACACACTAGGATGACAAC	589 bp
		AGAACGATCTAGACGCTATGGGGATT
	PP8	TCTCATGTAGCAGTGGTCACTCTCAAG	536 bp
		AAAACACACGGTAGAAGGAAGCTCTG
	PP9	ATCTCCACACTTAGGCCAGCATGTAG	592 bp
		ATCTGAAATCAGGGTTCTCTTGCTG
	PP10	CACCTCGAGGACATGACATAGACC	545 bp
		TGTTCTCTCTAGCGTTTACTCTCAACCTC
	PP11	AGCCTCCCTATTCCCAGTTCCCACT	598 bp
		TACACTCCTAATATCTCCGCCACATGAGG
	PP12	CTGCAATGGAGACTGAGGAACATGTG	681 bp
		CCACTCTGCTGCCTACACTAGTTTCCAC
	PP13	TGCCCACGGTCAATTACAAAGCTCT	682 bp
		ACATAACTCAGGGAACATGTAAGGACCAGC
	B2m (51)
	Primer pair	Primer sequence (5'-3')	Amplicon
	PP1	CCAGGAAGAGGGATAACATATGAAATG	632 bp
		GCCTATACTGACCTTTGCATTTAAGACA
	PP2	GCCAACTGCCTCTGTAACATAATAGG	740 bp
		CACCCATCTCTATATACCTATGTGCA
	PP3	GGGTTGTAGGCTGGAACTCATAC	643 bp
		TCAGGCTTCTTTCTTCTCTTGCTG
	PP4	ACGGGCAGGGTAATGTGGTC	505 bp
		GTCAGAGGTGGTCAGCAAGAGAAAC
	PP5	GGCATTCCTAACCAAGTCACATCC	629 bp
		GATGACCTTGAACTTCTGGGCTTC
	PP6	CTCCGTGGACAGAATTGGTGC	566 bp
		CTAAGGCAAGGCTACGGAATGG
	PP7	CTTGCATAGCCTGGACCCCTAC	755 bp
		CTCTGAAATAAGCCAACTTGACTGTG
	PP8	CACCATACCAGCAGCACCC	603 bp
		CTAGTGCTTATGGGTATTCAGGGC
	PP9	ACAGCGTAGGCCTGCTCCAG	592 bp
		GCTTAGTGGGAAATGCAACAGGA
	PP10	AAGGACTGGGCAGAACTGGC	526 bp
		CACAGGCAGCAGGGACAGAGA
	PP11	ATGAAGGCCCTGGTCTATTAGG	504 bP
		GATCTAGCGCCAGTCAGAAGTATAC
	PP12	CAAAGAGGACAGAGGAGTGCACAG	609 bp
		GAAGCATCTGGTTTCCCTTGTC
	PP13	GTAGGGCATCATGAGTGTGGAAC	681 bp
		CAGTTGTAGGGTTTCAGGTGCC
	PP14	CTAACAGCTGAGTCATCTTCCCAG	586 bp
		ACGTATCCCAGGCTGGCCTTAG
	PP15	GTGCCCTTGAGAACAGCTAGAAG	629 bp
		CAGTTGTCCCCATTGAATTCAGT
	PP16	CCAACGGTCTCCATGTTCTCTC	840 bp
		TCACTTGACACCCACAGCTGC
	PP17	CCAAGGATTAGGAAGGGTGAGA	636 bp
		CAACAGCCTTTACCTTGAGAACC
	PP18	GAGCACTGACCGTTCTTCCAG	525 bp
		GAGGTGATTTGCAGGACTGGTG
	PP19	CCACGAGGCCATACTAAGCTTAG	554 bp
		CACTTCCAAGTATTGATGAGCGC
	PP20	CCACACTCCTTAGCCCTCATG	592 bp
		GTTTTGATCAAATCCATCCTCCCT
	PP21	CTAGGGCAGGCTTATGAGGC	739 bp
		GATGAGTGGAGAGAAGATGGCA
	PP22	CGCTTGAGACTGTCCCTGTGT	551 bp
		CAGGTTCTAGAGCACACAGGAGA
	PP23	CTGAGGGGCTCTGAGAAGTTAAGG	734 bp
		CAGGTTTGATTGTGTGGGTCTC
	PP24	GGTTAGCCATGCAGTAGGTGAGG	766 bp
		CCACTGTCTCCTATGCCACG
	PP25	GGTCATTCTCCCAGGCGATAGT	656 bp
		AGATTGGGTAATGTGGCTGGC
	PP26	TCGGACCAATATGCAGATTCTAAG	662 bp
		TAACAGAAGTGGTGAGTGGCC
	PP27	ACATATGAACCTCAAAATCTCAGCCTC	491 bp
		CGACAGGACGAGGCAGAGA
	PP28	CAGCCTGGGAATTTTGTGAGAAT	613 bp
		CATGGGTTCTGCTTTGGGAA
	PP29	CAGACCCCTCACAATACAGCC	465 bp
		TACACTTACCCTGGGCATATGC
	PP30	GTGTAAAGGGAGGATACTATGCAGTC	550 bp
		TTGGTAAATCGCTGAAGCTGGA
	PP31	CAAGGAGTGAACCTCAAGAATTCC	707 bp
		CTTCTTGGATACCAGGCACATACA
	PP32	GGAATGGTGCTAAGACAGGGTTTCT	679 bp
		GTAGAAAGAACACCAGATGCAAGCC
	PP33	AAGCGGGTCTTCCTACTCTAACTT	699 bp
		GCATTTCCCTTATGACTAAAGATGTTG
	PP34	CCCAGCACAAACCATTTTCTAAG	534 bp
		ATGACACTGGAGCATAGACTGAAG
	PP35	GAGCCAGTTCCAGTATAGCCAGC	720 bp
		GGTTTCTTCCTGTGTGTAGTTCGTG
	PP36	GACCATGTCCATCCTCTGTTCC	622 bp
		TCTCCAAATACCCTGCCTCTG
	PP37	CAATATGAAGGAAAGGTCAACACAAC	496 bp
		GTCCACCTTCATCCTCTTTGTC
	PP38	CAAAGGCCACTCAGAACAGTATG	575 bp
		CTCATCATCACCAGATCTTTAACAG
	PP39	TAGACAGTGCCAGGGGTGAG	629 bp
		GAAGTAGTGCAGCTCTGTGTGG
	PP40	TAACTGATAGCATACACTACCCAATGT	663 bp
		CCAATATGCAATTCCCTGTTG
	PP41	GTGTCCTGAGTGCTGGTATTGCT	620 bp
		CCACGCAGTAGAGATGGCTTAGG
	PP42	CACGTCACCATGGCATTATCC	672 bp
		GGAGGAGACAGGCATGATAGAC
	PP43	CCTTATGTCATCCTTGGTTTGG	487 bp
		CCCAACTCATCATACTCCTGCT
	PP44	GCAAATCTCCAAGGACGCACT	542 bp
		CAGAACAGACAGACCTTCCTCATTG
	PP45	GGCTCCCTAATACCTGTCAGAATC	697 bp
		CTACCCTTGCTCACTAACTCCG
	PP46	CCTCTCATTGACAATTAAACCTCTG	693 bp
		CCCTTCCTACACTGTTCCTTCAC
	PP47	CGTTCTAGCTCTAACACGGTGG	682 bp
		CCCTGATATTATGGTTCTAAGCTCC
	PP48	CCAGGATGTGCTTAGGTATGGTAAC	684 bp
		CTAGCTGTCCTGGAATTCACTCTGG
	PP49	CCTTTGGATATTGGGTCTTGCT	700 bp
		CTGTGAGCTGTGTTTGAATGGAC
	PP50	GCCTATTCGCATGTCTCCAATC	721 bp
		CTTCACCCACTGCACTATCTCA
	PP51	GTGTGCACCATCATTCCCTG	580 bp
		TGTCAGTGTTCATATATGTTGCGG
	Prf1 (8)
	Primer pair	Primer sequence (5'-3')	Amplicon
	PP1	CACCCTCATCCCTGCTGTG	585 bp
		CTCAGCAGCCTCACATCTCC
	PP2	GCTGCTGTGGGGGATGAGTA	591bp
		CTCATCTGTACAGAGGCCTAGAGAG
	PP3	CACTTCACCATGCTGCCAG	748 bp
		CCAAAGCCAGCACAGACATAG
	PP4	CAGACCTGATGCTCCTGTGC	586 bp
		GCTTTCCCATTAGGCTGTCTGTC
	PP5	CTCTCTCAGCTTTCACACAGGAT	549 bp
		GAAGTTTCCGGAGGAGTAAATGGT
	PP6	CCGAATAAGCCAAAGTCACAGC	636 bp
		CTCCCGCAAACTCCAGTCAA
	PP7	ATGTGGGATGTTAAACCTGTCAG	598 bp
		GCGTATTGACCTCAGCAGATTC
	PP8	TTCCCTGGAACTACATGTGGAT	532 bp
		GGTTGCTTCACTGTGCTAAGACC
	Prkdc (47)
	Primer pair	Primer sequence (5'-3')	Amplicon
	PP1	AACACCGTCAAGATTAGCCAGAG	661 bp
		TACCTCCACACACACTTAAACACTGAG
	PP2	GCTAGTGAGTGCTGGTAACTGTAGGAG	641 bp
		CCACTAAGCTTCCATTCATGATCAC
	PP3	GGGTTGGATTATGTGAGTAAGGAGGT	774 bp
		CCCTTTGTCAACAGATTTCCTCTTC
	PP4	TGTTGATTCTGCACCTCTTCTCCT	605 bp
		GAGATTTGATGCCCTCTTCTGGT
	PP5	ATGTATTTCCAGCCCACAGAGATTC	741 bp
		GAGAGAACCAACTCCTACAGATTGTCC
	PP6	CAAACACAAACCTGGTAAAGTTGGC	625 bp
		TGAACCCACTTTATGTGTGACTCCAG
	PP7	GGCATAGGAAGTCAGTATCTGGGCT	621 bp
		TCCCTGGCAGTCATCTTACTCATTC
	PP8	CTCATAGAAGACCTGCAATACCCC	549 bp
		CTGCAGAAGACAGCCTTAAAAATTG
	PP9	CGAGTGCTGGTGTAAATCCTGTTTC	592 bp
		TCTTTTCCCTTCCGAGCATGG
	PP10	AAACTCTATCCCATCTTTGCTTCTGG	513 bp
		AAGCCTCTTATCCATCAACCCTCC
	PP11	TCTTCATCAAGCCGTATGCCAG	634 bp
		CGATGTGAATGAAATGTTGGCAC
	PP12	GGTGCCTTGAGATGTTTATTTGCC	536 bp
		CTGGTCTCCTCCTGCTAAAGTCACTC
	PP13	GAAGTTCAAATAGCATCAAGGTGGG	558 bp
		GTTCATTCCACCCACAACAAGC
	PP14	GCAAGGAGGTAGGGCATTTGT	579 bp
		GTTACGGTAACTGGACAGGTATGGT
	PP15	TTGCCCACTTCTTTCCTATGCTG	544 bp
		TGTCAGAGCCAAACACAAGCATC
	PP16	CCTAAAGTGAGGGCAGCCTTG	495 bp
		AGTGTCCTGTTGTATGGGCTTTACCT
	PP17	CATTAGGCAGCAAGGAAATGGAATG	652 bp
		TGTTTGGTGTTAGGGTGAAGGGC
	PP18	ATACTGCAGTGTGTTCTTGGTGGT	531 bp
		GCCTTGTGATCTGCATTCTGTGT
	PP19	AACCTGTGGGTAGATAAGAAGTGAAGGAC	646 bp
		TGTTGCTGGCAATGGCAGTTAG
	PP20	CCCTCTTTCCCATTAATCATAACCTG	569 bp
		TTCAGTTCTAAGAGGAACAATGGCAG
	PP21	CCAGCATGTCTCCAGCCTTAGAG	567 bp
		CCTCTCTCTTCATTCTTTCATGGATTC
	PP22	CTACAGACATGGCACCAAAACAAC	752 bp
		CTTTCTTTCTCTCTCTGTCTCCCTATCTC
	PP23	GGCTGGAAGGTTGTAGAGAGGCT	665 bp
		GAACAAACCGACACTTCTCTTAGGG
	PP24	AACACATGACCATGCTTTGACAAG	649 bp
		TTCCAGAGAAGCATAGGCTACACCT
	PP25	AGTTCTGCTGGAAGAGCGTATTCAC	432 bp
		CTCACCTATGCTGTAGCCCTCG
	PP26	GGAAAGGGATGACTCTGAGATTGCT	597 bp
		GGTTACATTCTGAAGTACTGGGGGTTATG
	PP27	ACATAGCACAGCACGTAAGTCAAGG	525 bp
		CCTCAGCTCTTGTTCCCATGTG
	PP28	GGAAGGAAGGAATGTAGGAATGACTG	510 bp
		GGAACAAGCCCACATTATGCCT
	PP29	TGTAAGAGGATGCTTGGGAGGAT	497 bp
		AAGTTCAAGACCTTGGGACTTAGGAG
	PP30	GCAGCCTTCTTGTCACCTTCAATT	606 bp
		GAGAGGTATTTTGAGGGATAGACGATTTG
	PP31	TCCATCCCGTGTCTTACTTCATCTAAC	588 bp
		TGATAACGAGTTTGAGCTGCTGGT
	PP32	GCCGAAACTCCTTGACCTTACTGTC	529 bp
		GGTAAAGCGTATGGACAGGAAGGG
	PP33	ATCAGTCTGCCCACCTCCCTAC	445 bp
		ACCAAACCAAGGAACCCAAAGT
	PP34	GGTATTGTCTCTGTAAGCACCTGACC	624 bp
		ACACAAGCCCAGAAGTCACCTAAAGT
	PP35	CTTGGCTTTCCTTTCTTCATCAAC	493 bp
		CTGTAAGCTGTAAGGAAGGGGTTCTT
	PP36	TGGCTGTCTGGGAACTCACTATGTAGG	679 bp
		AGCACTGGGAGAAGGGAGATGATG
	PP37	CAACCTTCTGCCTCTACCTCCTGT	566 bp
		GGAGTGAGAAGGAAGGAAGAATGAG
	PP38	TGACTCTACCGTCCCTGTGGTG	586 bp
		GCTTCCAGAGACTAAACCATTATCCAAAG
	PP39	TCACTCGACATCTGCTATTACATTCTG	526 bp
		CCTACATACACACATATGCTCTGCTCC
	PP40	GTGTGTGTTTGTGTATGTGTTGGGAC	534 bp
		AGAGGCATACATTCTTTAGCAACAGGAG
	PP41	GCACAAGAAAGCATCCACAAAGTTT	556 bp
		CTACGATGTTCCAACTCCCGGT
	PP42	AGGGTCTCTTGATGTGTGTCCG	495 bp
		GGACGCCATCTTTATGTGAGAGG
	PP43	GTGTGACTGGGTCCCTCTGTTG	422 bp
		GGAATAAGACTTCAGTTGTCAGGCTTG
	PP44	GGAACTCACAGACTCAGGAAATAAGGT	680 bp
		GCTCATTATCTGGTTTGGGTTCC
	PP45	ACAACATTGAGCATCTGACCTTGTC	522 bp
		AGCAAAAGTAAGGAGGAAGGAGAGC
	PP46	CACTCTTGGTCTCTGTGGGAATAGC	501 bp
		TCCACTTGGTAAACGCTCACATC
	PP47	GGCATCGTTCTGCTTGATTTAGTG	517 bp
		CTCCTACTGGGTTGCCTCATCTAGC
